# Supplementary material for: Starch-Based Super Water Absorbent: A Promising and Sustainable Way to Increase Survival Rate of Trees Planted in Arid Areas
Source: Polymers (Basel). 2021 Apr 16;13(8):1314. doi: 10.3390/polym13081314 (PMC8073703; doi:10.3390/polym13081314)
Supplement: Supplementary file 1 [file polymers-13-01314-s001.zip]

Archive with 1 entries (1 files):
- polymers-1138925-supplementary.pdf
